# Supplementary material for: Study of MDM2 as Prognostic Biomarker in Brain-LGG Cancer and Bioactive Phytochemicals Inhibit the p53-MDM2 Pathway: A Computational Drug Development Approach
Source: Molecules. 2023 Mar 27;28(7):2977. doi: 10.3390/molecules28072977 (PMC10095937; doi:10.3390/molecules28072977)
Supplement: Supplementary file 1 [file molecules-28-02977-s001.zip]

Archive with 1 entries (1 files):
- molecules-2154182-supplementary.pdf
